# Supplementary material for: TGFβ2 mediates oxidative stress–induced epithelial-to-mesenchymal transition of bladder smooth muscle
Source: In Vitro Cell Dev Biol Anim. 2024 Feb 26;60(7):793–804. doi: 10.1007/s11626-024-00864-9 (PMC11297077; doi:10.1007/s11626-024-00864-9)
Supplement: Supplementary file 4 — Supplementary file4 (XLSX 10 KB) [file 11626_2024_864_MOESM4_ESM.xlsx]

## Sheet: Supplementary Table1
Table S1. Oligonucleotides used for siRNA
Name	Forward	Reverse
siCON	5’-UUCUUCGAACGUGUCACGUTT-3’	5’-ACGUGACACGUUCGGAGAATT-3’
siTGFβ2	5’-GAUGCCGCCUAUUGCUUUATT-3’	5’-UAAAGCAAUAGGCGGCAUCTT-3’
