# Supplementary material for: TGFβ2 mediates oxidative stress–induced epithelial-to-mesenchymal transition of bladder smooth muscle
Source: In Vitro Cell Dev Biol Anim. 2024 Feb 26;60(7):793–804. doi: 10.1007/s11626-024-00864-9 (PMC11297077; doi:10.1007/s11626-024-00864-9)
Supplement: Supplementary file 5 — Supplementary file5 (XLSX 11 KB) [file 11626_2024_864_MOESM5_ESM.xlsx]

## Sheet: Supplementary Table2
Table S2. Oligonucleotides used for RT-qPCR.
Name	Forward	Reverse
GAPDH	5’-GGCACAGTCAAGGCTGAGAATG-3’	5’-ATGGTGGTGAAGACGCCAGTA -3’
TGFβ2	5’-GCAGAGTTCAGGGTCTTTCG-3’	5’-GCTGGGTTGGAGATGTTAGG-3’
E-cadherin	5’-AGACCAACGAGGGCATTCTG-3’	5’-GGCTGTGGAAGGGACAAGAG-3’
N-cadherin	5’-ACTGCACCGACGTAGACAGG-3’	5’-CTTTATCCCGGCGTTTCATC-3’
α-SMA	5’-GAGCGTGGCTATTCCTTCGTG-3’	5’-CAGTGGCCATCTCATTTTCAAAG-3’
Vimentin	5’-ATGAAAGTGTGGCTGCCAAGAAC-3’	5’-GTGACTGCACCTGTCTCCGGTA-3’
CK-18	5’-GCCAGACCCAGGAATACGA-3’	5’-CCACTTTGCCATCCACGAC-3’
