# Supplementary material for: TGFβ2 mediates oxidative stress–induced epithelial-to-mesenchymal transition of bladder smooth muscle
Source: In Vitro Cell Dev Biol Anim. 2024 Feb 26;60(7):793–804. doi: 10.1007/s11626-024-00864-9 (PMC11297077; doi:10.1007/s11626-024-00864-9)
Supplement: Supplementary file 6 — Supplementary file6 (XLSX 10 KB) [file 11626_2024_864_MOESM6_ESM.xlsx]

## Sheet: Supplementary Table3
Table S3. Top10 upregulated and downregulated genes
Gene Name	logFC	adj.p.Val
GREM1	5.04128	8.9542e-06
SGCG	4.34016	1.02061e-07
CILP	3.1008	3.36926e-06
ACTA1	2.51658	3.08952e-06
ADPRHL1	2.32265	0.000935226
GLRA1	2.27844	0.000492935
PRC1	2.20262	0.000389668
PRSS35	2.18977	0.00129823
FXYD6	2.13766	4.25578e-05
ANO4	2.07079	0.000333126
SULT1A1	-2.29976	0.000240068
IGFBP3	-2.06874	1.72091e-05
CCL11	-2.02724	0.0174296
NMBR	-1.91166	0.00238793
NEFL	-1.84755	0.0010291
MAMDC2	-1.60741	0.00726638
IRF7	-1.47894	0.0971401
OAS1B	-1.41692	0.141311
SLITRK6	-1.31609	0.0102678
OAS1A	-1.31407	0.128159
